# Supplementary material for: What we know about the actual implementation process of public physical activity policies: results from a scoping review
Source: Eur J Public Health. 2022 Nov 29;32(Suppl 4):iv59–65. doi: 10.1093/eurpub/ckac089 (PMC9706118; doi:10.1093/eurpub/ckac089)
Supplement: ckac089_Supplementary_Data [file ckac089_supplementary_data.zip]

Archive with 6 entries (5 files):
- ckac089_Supplementary_Data/
- ckac089_Supplementary_Data/Forberger_PAmap_Appendix1_Query.docx
- ckac089_Supplementary_Data/Forberger_PAmap_Appendix2_data extraction sheet.docx
- ckac089_Supplementary_Data/Forberger_PAmap_Appendix3_Flow Chart.docx
- ckac089_Supplementary_Data/Forberger_PAmap_SuplementalMaterial_studie_characteristics.docx
- ckac089_Supplementary_Data/Supplementary Appendix4_key terms.docx
